# Supplementary material for: Inflammation and IL-4 regulate Parkinson’s and Crohn’s disease associated kinase LRRK2
Source: EMBO Rep. 2025 May 20;26(13):3327–56. doi: 10.1038/s44319-025-00473-x (PMC12238514; doi:10.1038/s44319-025-00473-x)
Supplement: Supplementary file 3 — Source data Fig. 1 [file 44319_2025_473_MOESM3_ESM.zip]

Archive with 34 entries (23 files):
- Figure 1/
- Figure 1/.DS_Store
- Figure 1/1A/
- Figure 1/1A/EMBOR-2024-60209V1-T-SourceDataForFigureFigure1A.pptx
- Figure 1/1B/
- Figure 1/1B/.DS_Store
- Figure 1/1B/EMBOR-2024-60209V1-T-SourceDataForFigureFigure1B_fcs_files/
- Figure 1/1B/EMBOR-2024-60209V1-T-SourceDataForFigureFigure1B_fcs_files/clone13_D_pR10_013.fcs
- Figure 1/1B/EMBOR-2024-60209V1-T-SourceDataForFigureFigure1B_fcs_files/clone13_D_sec_012.fcs
- Figure 1/1B/EMBOR-2024-60209V1-T-SourceDataForFigureFigure1B_fcs_files/clone13_M_pR10_010.fcs
- Figure 1/1B/EMBOR-2024-60209V1-T-SourceDataForFigureFigure1B_fcs_files/clone13_M_sec_009.fcs
- Figure 1/1B/EMBOR-2024-60209V1-T-SourceDataForFigureFigure1B_fcs_files/clone21_D_pR10_037.fcs
- Figure 1/1B/EMBOR-2024-60209V1-T-SourceDataForFigureFigure1B_fcs_files/clone21_D_sec_036.fcs
- Figure 1/1B/EMBOR-2024-60209V1-T-SourceDataForFigureFigure1B_fcs_files/clone21_M_pR10_034.fcs
- Figure 1/1B/EMBOR-2024-60209V1-T-SourceDataForFigureFigure1B_fcs_files/clone21_M_sec_033.fcs
- Figure 1/1B/EMBOR-2024-60209V1-T-SourceDataForFigureFigure1B_Numercal data _fcs_files_annotations.xlsx
- Figure 1/1C/
- Figure 1/1C/EMBOR-2024-60209V1-T-SourceDataForFigureFigure1C.pptx
- Figure 1/1D/
- Figure 1/1D/.DS_Store
- Figure 1/1D/EMBOR-2024-60209V1-T-SourceDataForFigureFigure1D.xlsx
- Figure 1/1E/
- Figure 1/1E/EMBOR-2024-60209V1-T-SourceDataForFigureFigure1E.xlsx
- Figure 1/1F/
- Figure 1/1F/.DS_Store
- Figure 1/1F/EMBOR-2024-60209V1-T-SourceDataForFigureFigure1F.xlsx
- Figure 1/1G/
- Figure 1/1G/EMBOR-2024-60209V1-T-SourceDataForFigureFigure1G.xlsx
- Figure 1/1H/
- Figure 1/1H/.DS_Store
- Figure 1/1H/EMBOR-2024-60209V1-T-SourceDataForFigureFigure1H.xlsx
- Figure 1/1I/
- Figure 1/1I/.DS_Store
- Figure 1/1I/EMBOR-2024-60209V1-T-SourceDataForFigureFigure1I.xlsx
