# Supplementary material for: Inflammation and IL-4 regulate Parkinson’s and Crohn’s disease associated kinase LRRK2
Source: EMBO Rep. 2025 May 20;26(13):3327–56. doi: 10.1038/s44319-025-00473-x (PMC12238514; doi:10.1038/s44319-025-00473-x)
Supplement: Supplementary file 3 — Source data Fig. 1 [file 44319_2025_473_MOESM3_ESM.zip › Figure 1/1B/EMBOR-2024-60209V1-T-SourceDataForFigureFigure1B_Numercal data _fcs_files_annotations.xlsx]

## Sheet: Sheet1
sample	LRRK2 KO	Clone	treat	ab	Geometric Mean (AF647-A :: phRab10)
clone21_D_pR10_037.fcs	hom	21	D	pR10	4115
clone21_M_pR10_034.fcs	hom	21	M	pR10	3979
clone21_D_sec_036.fcs	hom	21	D	sec	2039
clone21_M_sec_033.fcs	hom	21	M	sec	1989
clone13_D_pR10_013.fcs	wt	13	D	pR10	20889
clone13_M_pR10_010.fcs	wt	13	M	pR10	4996
clone13_D_sec_012.fcs	wt	13	D	sec	1804
clone13_M_sec_009.fcs	wt	13	M	sec	1813
