# Supplementary material for: Inflammation and IL-4 regulate Parkinson’s and Crohn’s disease associated kinase LRRK2
Source: EMBO Rep. 2025 May 20;26(13):3327–56. doi: 10.1038/s44319-025-00473-x (PMC12238514; doi:10.1038/s44319-025-00473-x)
Supplement: Supplementary file 3 — Source data Fig. 1 [file 44319_2025_473_MOESM3_ESM.zip › Figure 1/1D/EMBOR-2024-60209V1-T-SourceDataForFigureFigure1D.xlsx]

## Sheet: data_together
	mouse	genotype	eosin	neutr	B-cells	T-cells	cDC	mac	mat_mono	imm_mono
1	1	wt	1130	5799	625	-32	3262	325	115	16
2	2	wt	1559	6098	524	-50	3447	312	-28	-197
3	3	wt	1494	8599	469	-60	1927	707	38	86
