# Supplementary material for: Inflammation and IL-4 regulate Parkinson’s and Crohn’s disease associated kinase LRRK2
Source: EMBO Rep. 2025 May 20;26(13):3327–56. doi: 10.1038/s44319-025-00473-x (PMC12238514; doi:10.1038/s44319-025-00473-x)
Supplement: Supplementary file 3 — Source data Fig. 1 [file 44319_2025_473_MOESM3_ESM.zip › Figure 1/1E/EMBOR-2024-60209V1-T-SourceDataForFigureFigure1E.xlsx]

## Sheet: data_together
	mouse	genotype	eosin	neutr	B-cells	T-cells	cDC	mac	mat_mono	imm_mono
4	4	ko	-46	-96	-110	-103	214	301	201	-311
5	5	ko	-169	-123	2	28	427	46	22	-77
6	6	ko	400	246	-12	-53	-575	136	62	-234
