# Supplementary material for: Inflammation and IL-4 regulate Parkinson’s and Crohn’s disease associated kinase LRRK2
Source: EMBO Rep. 2025 May 20;26(13):3327–56. doi: 10.1038/s44319-025-00473-x (PMC12238514; doi:10.1038/s44319-025-00473-x)
Supplement: Supplementary file 3 — Source data Fig. 1 [file 44319_2025_473_MOESM3_ESM.zip › Figure 1/1F/EMBOR-2024-60209V1-T-SourceDataForFigureFigure1F.xlsx]

## Sheet: IntDFsimple
mouse	T-cells	B-cells	neutr	eos	cDC	imm mono	mat mono	mac
1	97	6480	20000	3746	13337	3405	763	1100
2	35	7238	21528	3742	12138	1936	1274	2724
3	677	8982	19415	4878	13832	4925	1268	3201
