# Supplementary material for: Inflammation and IL-4 regulate Parkinson’s and Crohn’s disease associated kinase LRRK2
Source: EMBO Rep. 2025 May 20;26(13):3327–56. doi: 10.1038/s44319-025-00473-x (PMC12238514; doi:10.1038/s44319-025-00473-x)
Supplement: Supplementary file 3 — Source data Fig. 1 [file 44319_2025_473_MOESM3_ESM.zip › Figure 1/1G/EMBOR-2024-60209V1-T-SourceDataForFigureFigure1G.xlsx]

## Sheet: Sheet1
Donors	Gender	T-cells	B-cells	Mono	neutr
1	M	605.6	1466	1758	3394
2	M	577.2	678	836	7066
3	M	737.2	1064.5	991	7951
4	F	512.5	1076	904	1424
5	F	807.8	1307.4	1081	2460
6	F	443.8	1001	78	2269
