# Supplementary material for: Inflammation and IL-4 regulate Parkinson’s and Crohn’s disease associated kinase LRRK2
Source: EMBO Rep. 2025 May 20;26(13):3327–56. doi: 10.1038/s44319-025-00473-x (PMC12238514; doi:10.1038/s44319-025-00473-x)
Supplement: Supplementary file 3 — Source data Fig. 1 [file 44319_2025_473_MOESM3_ESM.zip › Figure 1/1H/EMBOR-2024-60209V1-T-SourceDataForFigureFigure1H.xlsx]

## Sheet: LP_spl_gMFI
mouse	tissue	neutr	eosin	B-cells	T-cells	DC	Mac
1	LP	2374	1060	379	-310	321	-327
2	LP	2978	1028	570	-268	403	-531
3	LP	3366	1083	662	-251	2339	-135
4	LP	1305	1221	240	-322	-149	-551
1	spl	1577	1241	532	-73	2207	159
2	spl	751	1586	413	-138	2720	-129
3	spl	694	1628	348	-314	1811	-194
4	spl	1173	1104	317	-306	4836	-335
