# Supplementary material for: Inflammation and IL-4 regulate Parkinson’s and Crohn’s disease associated kinase LRRK2
Source: EMBO Rep. 2025 May 20;26(13):3327–56. doi: 10.1038/s44319-025-00473-x (PMC12238514; doi:10.1038/s44319-025-00473-x)
Supplement: Supplementary file 3 — Source data Fig. 1 [file 44319_2025_473_MOESM3_ESM.zip › Figure 1/1I/EMBOR-2024-60209V1-T-SourceDataForFigureFigure1I.xlsx]

## Sheet: LRRK2act_shorter
mouse	tissue	variable	LRRK2_act
1	IE	B-cells	937
1	IE	DC	7114
1	IE	eosin	3283
1	IE	T-cells	163
1	spl	B-cells	620
1	spl	DC	5341
1	spl	eosin	2359
1	spl	T-cells	291
2	IE	B-cells	869
2	IE	DC	7073
2	IE	eosin	2231
2	IE	T-cells	271
2	spl	B-cells	65
2	spl	DC	5137
2	spl	eosin	1192
2	spl	T-cells	-454
4	IE	B-cells	1136
4	IE	DC	3998
4	IE	eosin	3002
4	IE	T-cells	552
4	spl	B-cells	403
4	spl	DC	7627
4	spl	eosin	1548
4	spl	T-cells	-69
