# Supplementary material for: Inflammation and IL-4 regulate Parkinson’s and Crohn’s disease associated kinase LRRK2
Source: EMBO Rep. 2025 May 20;26(13):3327–56. doi: 10.1038/s44319-025-00473-x (PMC12238514; doi:10.1038/s44319-025-00473-x)
Supplement: Supplementary file 4 — Source data Fig. 2 [file 44319_2025_473_MOESM4_ESM.zip]

Archive with 15 entries (9 files):
- Figure 2/
- Figure 2/.DS_Store
- Figure 2/2B/
- Figure 2/2B/EMBOR-2024-60209V1-T-SourceDataForFigureFigure2B.xlsx
- Figure 2/2C/
- Figure 2/2C/.DS_Store
- Figure 2/2C/EMBOR-2024-60209V1-T-SourceDataForFigureFigure2C_LeftPanel.xlsx
- Figure 2/2C/EMBOR-2024-60209V1-T-SourceDataForFigureFigure2C_RightPanel.xlsx
- Figure 2/2D/
- Figure 2/2D/EMBOR-2024-60209V1-T-SourceDataForFigureFigure2D_LeftPanel.xlsx
- Figure 2/2D/EMBOR-2024-60209V1-T-SourceDataForFigureFigure2D_RightPanel.xls
- Figure 2/2E/
- Figure 2/2E/EMBOR-2024-60209V1-T-SourceDataForFigureFigure2E.xlsx
- Figure 2/2F/
- Figure 2/2F/EMBOR-2024-60209V1-T-SourceDataForFigureFigure2F.xlsx
