# Supplementary material for: Inflammation and IL-4 regulate Parkinson’s and Crohn’s disease associated kinase LRRK2
Source: EMBO Rep. 2025 May 20;26(13):3327–56. doi: 10.1038/s44319-025-00473-x (PMC12238514; doi:10.1038/s44319-025-00473-x)
Supplement: Supplementary file 4 — Source data Fig. 2 [file 44319_2025_473_MOESM4_ESM.zip › Figure 2/2B/EMBOR-2024-60209V1-T-SourceDataForFigureFigure2B.xlsx]

## Sheet: Sheet0
sample	genotype	neutr	eosin	B-cells	T-cells	cDC	imm mono	mat mono	mac
1	wt	139.667	-59	21.3333	56.3333	61.3333	38.1667	11	-355
2	hom	5452.67	3624	1547.33	-6.66667	2354.33	105.367	306	850
3	wt	-70.3333	106	-23.6667	-20.6667	-38.6667	-16.4333	14	470
4	hom	5906.67	3363	1079.33	-18.6667	2106.33	37.4667	-3	-402
5	wt	-69.3333	-47	2.33333	-35.6667	-22.6667	-21.7333	-25	-115
6	hom	5722.67	3520	1021.33	-13.6667	2238.33	29.4667	-13	428
