# Supplementary material for: Inflammation and IL-4 regulate Parkinson’s and Crohn’s disease associated kinase LRRK2
Source: EMBO Rep. 2025 May 20;26(13):3327–56. doi: 10.1038/s44319-025-00473-x (PMC12238514; doi:10.1038/s44319-025-00473-x)
Supplement: Supplementary file 4 — Source data Fig. 2 [file 44319_2025_473_MOESM4_ESM.zip › Figure 2/2C/EMBOR-2024-60209V1-T-SourceDataForFigureFigure2C_LeftPanel.xlsx]

## Sheet: Sheet1
cell type	LRRK2aboveWT
eosin	4283
eosin	3863
eosin	4263
neutr	6097
neutr	6072
neutr	6219
B-cells	1593
B-cells	1731
B-cells	1547
cDC	2792.33
cDC	3064.33
cDC	2985.33
mac	357.333
mac	377.333
mac	829.333
mat mono	114.667
mat mono	454.667
mat mono	245.667
imm mono	618.667
imm mono	629.667
imm mono	421.667
