# Supplementary material for: Inflammation and IL-4 regulate Parkinson’s and Crohn’s disease associated kinase LRRK2
Source: EMBO Rep. 2025 May 20;26(13):3327–56. doi: 10.1038/s44319-025-00473-x (PMC12238514; doi:10.1038/s44319-025-00473-x)
Supplement: Supplementary file 4 — Source data Fig. 2 [file 44319_2025_473_MOESM4_ESM.zip › Figure 2/2C/EMBOR-2024-60209V1-T-SourceDataForFigureFigure2C_RightPanel.xlsx]

## Sheet: Sheet1
mouse	genotype	cell type	LRRK2_act
2	hom	B-cells	313
2	hom	cDC	1055
2	hom	eosin_sec	468
2	hom	imm mono	378
2	hom	mac	46
2	hom	mat mono	93
2	hom	neutr_first	649
2	hom	T-cells	72
3	hom	B-cells	260
3	hom	cDC	815
3	hom	eosin_sec	533
3	hom	imm mono	423
3	hom	mac	165
3	hom	mat mono	121
3	hom	neutr_first	882
3	hom	T-cells	98
5	hom	B-cells	187
5	hom	cDC	740
5	hom	eosin_sec	584
5	hom	imm mono	236
5	hom	mac	268
5	hom	mat mono	81
5	hom	neutr_first	463
5	hom	T-cells	77
