# Supplementary material for: Inflammation and IL-4 regulate Parkinson’s and Crohn’s disease associated kinase LRRK2
Source: EMBO Rep. 2025 May 20;26(13):3327–56. doi: 10.1038/s44319-025-00473-x (PMC12238514; doi:10.1038/s44319-025-00473-x)
Supplement: Supplementary file 4 — Source data Fig. 2 [file 44319_2025_473_MOESM4_ESM.zip › Figure 2/2D/EMBOR-2024-60209V1-T-SourceDataForFigureFigure2D_LeftPanel.xlsx]

## Sheet: Sheet1
sample	T1	T2	MZ	Fo
BR1	343.109	1569.48	9451.7	2443.61
BR2	393.67	1443.72	2728.53	1371.58
BR3	253.428	3257.65	9306.49	6861.52
BR4	1129.48	2126.91	6834.38	3947.97
