# Supplementary material for: Inflammation and IL-4 regulate Parkinson’s and Crohn’s disease associated kinase LRRK2
Source: EMBO Rep. 2025 May 20;26(13):3327–56. doi: 10.1038/s44319-025-00473-x (PMC12238514; doi:10.1038/s44319-025-00473-x)
Supplement: Supplementary file 4 — Source data Fig. 2 [file 44319_2025_473_MOESM4_ESM.zip › Figure 2/2D/EMBOR-2024-60209V1-T-SourceDataForFigureFigure2D_RightPanel.xls]

## Sheet: Sheet1
	T1	T2	FoB	MZ
m1_hom	656	1251	1917	2765
m3_hom	863	1478	1930	2806
