# Supplementary material for: Inflammation and IL-4 regulate Parkinson’s and Crohn’s disease associated kinase LRRK2
Source: EMBO Rep. 2025 May 20;26(13):3327–56. doi: 10.1038/s44319-025-00473-x (PMC12238514; doi:10.1038/s44319-025-00473-x)
Supplement: Supplementary file 4 — Source data Fig. 2 [file 44319_2025_473_MOESM4_ESM.zip › Figure 2/2E/EMBOR-2024-60209V1-T-SourceDataForFigureFigure2E.xlsx]

## Sheet: Sheet0
genotype	tissue	sample	eosin	neutr	B-cells	cDC	mac	mono
hom	LI	4	2298	4850.33	1358	3878	816.333	1414.33
hom	LI	6	2403	4961.33	1514	4949	1254.33	1700.33
hom	SI	2	1475	4527.67	1544.67	933	-351	609
hom	SI	4	2446	5544.67	1462.67	818	304	264
hom	SI	6	1142	5637.67	1294.67	377	-93	346
