# Supplementary material for: Inflammation and IL-4 regulate Parkinson’s and Crohn’s disease associated kinase LRRK2
Source: EMBO Rep. 2025 May 20;26(13):3327–56. doi: 10.1038/s44319-025-00473-x (PMC12238514; doi:10.1038/s44319-025-00473-x)
Supplement: Supplementary file 4 — Source data Fig. 2 [file 44319_2025_473_MOESM4_ESM.zip › Figure 2/2F/EMBOR-2024-60209V1-T-SourceDataForFigureFigure2F.xlsx]

## Sheet: Sheet1
tissue	eosin	T-cells	B-cells	DC	mac
IE	1328.8	-107.7	1881.3	1926.6	1261.8
IE	1413.8	13.6	1626.3	2495.6	1640.8
IE	714.8	-21.6	1613.3	3597.6	-700.3
IE	1193.8	20.8	1548.3	1900.6	4115.8
spl	2715	-34.25	1798.25	1990	962
spl	2848	8.75	1529.25	2801	330
spl	2341	-75.25	1486.25	2652	517
spl	2620	40.75	1605.25	2707	561
