# Supplementary material for: Inflammation and IL-4 regulate Parkinson’s and Crohn’s disease associated kinase LRRK2
Source: EMBO Rep. 2025 May 20;26(13):3327–56. doi: 10.1038/s44319-025-00473-x (PMC12238514; doi:10.1038/s44319-025-00473-x)
Supplement: Supplementary file 5 — Source data Fig. 3 [file 44319_2025_473_MOESM5_ESM.zip]

Archive with 14 entries (8 files):
- Figure 3/
- Figure 3/.DS_Store
- Figure 3/3A/
- Figure 3/3A/EMBOR-2024-60209V1-T-SourceDataForFigureFigure3A.xlsx
- Figure 3/3B/
- Figure 3/3B/EMBOR-2024-60209V1-T-SourceDataForFigureFigure3B.xlsx
- Figure 3/3C/
- Figure 3/3C/.DS_Store
- Figure 3/3C/EMBOR-2024-60209V1-T-SourceDataForFigureFigure3C_BlotQuantification.xlsx
- Figure 3/3C/EMBOR-2024-60209V2-T-SourceDataForFigureFigure3C_blots.pptx
- Figure 3/3D/
- Figure 3/3D/EMBOR-2024-60209V1-T-SourceDataForFigureFigure3D.xlsx
- Figure 3/3E/
- Figure 3/3E/EMBOR-2024-60209V1-T-SourceDataForFigureFigure3E.xlsx
