# Supplementary material for: Inflammation and IL-4 regulate Parkinson’s and Crohn’s disease associated kinase LRRK2
Source: EMBO Rep. 2025 May 20;26(13):3327–56. doi: 10.1038/s44319-025-00473-x (PMC12238514; doi:10.1038/s44319-025-00473-x)
Supplement: Supplementary file 5 — Source data Fig. 3 [file 44319_2025_473_MOESM5_ESM.zip › Figure 3/3A/EMBOR-2024-60209V1-T-SourceDataForFigureFigure3A.xlsx]

## Sheet: spl_data_together_220223
sample	inj	eosin	mat neutr	imm neutr	B-cells	T-cells	cDC	immat mono	mat mono	mac
1	PBS	2565	1321	275	895	-218	2589	-899	-87	21
3	PBS	244	1325	-655	772	-385	3280	-742	-297	-450
5	PBS	1392	1902	1741	1025	135	2672	-404	255	280
7	PBS	639	1535	33	1164	-62	3405	-568	97	802
2	CD3	476	3441	2067	1525	164	3027	4949	691	1122
4	CD3	-82	3393	1867	1553	106	1690	4705	789	-1255
6	CD3	-876	2610	1502	1780	3	1646	1122	670	2122
8	CD3	761	3107	2031	1749	-120	2894	111	457	-934
