# Supplementary material for: Inflammation and IL-4 regulate Parkinson’s and Crohn’s disease associated kinase LRRK2
Source: EMBO Rep. 2025 May 20;26(13):3327–56. doi: 10.1038/s44319-025-00473-x (PMC12238514; doi:10.1038/s44319-025-00473-x)
Supplement: Supplementary file 5 — Source data Fig. 3 [file 44319_2025_473_MOESM5_ESM.zip › Figure 3/3B/EMBOR-2024-60209V1-T-SourceDataForFigureFigure3B.xlsx]

## Sheet: Sheet0
sample	genotype	treat	eosin	imm neutr	mat neutr	B-cells	T-cells	cDC	mac	imm mono	mat mono
1	hom	CD3	3183	4010	4268.5	3057.5	-51	1186	370.5	2026.5	-54
2	hom	CD3	1980	3829	4226.5	2750.5	-9	1159	264.5	2201.5	150
4	hom	CD3	2000	4347	4667.5	2707.5	10	1260	152.5	2949.5	218
5	hom	CD3	3021	5042	5014.5	3391.5	-45	1268	106.5	3717.5	180
3	hom	PBS	3036.85	2187	5881	1457.5	-168	2434	-51.5	183	-39
8	hom	PBS	3311.85	1684	6005	1572.5	-86	2187	-29.5	227	-17
10	hom	PBS	3156.85	1958	6085	1539.5	-44	2558	-30.5	342	-11
11	hom	PBS	3564.85	1721	6269	1575.5	-44	2506	86.5	300	16
