# Supplementary material for: Inflammation and IL-4 regulate Parkinson’s and Crohn’s disease associated kinase LRRK2
Source: EMBO Rep. 2025 May 20;26(13):3327–56. doi: 10.1038/s44319-025-00473-x (PMC12238514; doi:10.1038/s44319-025-00473-x)
Supplement: Supplementary file 5 — Source data Fig. 3 [file 44319_2025_473_MOESM5_ESM.zip › Figure 3/3C/EMBOR-2024-60209V1-T-SourceDataForFigureFigure3C_BlotQuantification.xlsx]

## Sheet: Sheet1
mouse	treat	total LRRK2_to_GAPDH	pS935 LRRK2_to_tot LRRK2	pT73 Rab10_to_tot Rab10
1	PBS	0.392708	0.982627	0.0421786
2	PBS	0.589242	1.05686	0.0435963
3	PBS	0.695047	1.05217	0.0427008
4	PBS	0.625819	0.954738	0.0482738
5	CD3	1.49906	1.34532	0.0652102
6	CD3	1.207	1.33545	0.0561357
7	CD3	1.14435	1.43418	0.0570786
8	CD3	1.21738	1.37033	0.0541125
	T test	0.000510397	4.03324e-05	0.00253663
	mean PBS	0.575704	1.0116	0.0441874
	mean CD3	1.26695	1.37132	0.0581343
