# Supplementary material for: Inflammation and IL-4 regulate Parkinson’s and Crohn’s disease associated kinase LRRK2
Source: EMBO Rep. 2025 May 20;26(13):3327–56. doi: 10.1038/s44319-025-00473-x (PMC12238514; doi:10.1038/s44319-025-00473-x)
Supplement: Supplementary file 5 — Source data Fig. 3 [file 44319_2025_473_MOESM5_ESM.zip › Figure 3/3D/EMBOR-2024-60209V1-T-SourceDataForFigureFigure3D.xlsx]

## Sheet: Sheet1
genotype	inj	mat neutr	immat neutr	eos	B-cells	T-cells	cDC	immat mono	mat mono	mac
WT	PBS	1943	850	641	529	-33	2490	293	-17	-221
WT	PBS	1385	480	872	527	86	978	595	59	380
WT	PBS	2816	40	178	584	28	1417	370	71	189
HOM	PBS	4721	1306	1101	1850	94	5121	674	143	471
HOM	PBS	6455	1419	1402	2821	-49	9329	478	48	160
HOM	PBS	8405	2168	984	3173	61	8007	736	215	277
HOM	PBS	5261	2398	1630	1943	-56	4642	745	78	-9
WT	CD3	1363	759	-494	831	54	1166	-356	222	-64
WT	CD3	1233	712	406	852	423	1138	946	377	887
WT	CD3	1960	1076	94	859	147	1739	-119	-12	795
HOM	CD3	5680	3976	5500	4312	125	6168	4787	1118	4170
HOM	CD3	6978	3871	1779	4809	178	4678	6485	433	1783
HOM	CD3	8425	4420	6482	4970	168	7076	11821	572	5985
HOM	CD3	6171	3721	3279	4119	244	5211	1943	563	3910
