# Supplementary material for: Inflammation and IL-4 regulate Parkinson’s and Crohn’s disease associated kinase LRRK2
Source: EMBO Rep. 2025 May 20;26(13):3327–56. doi: 10.1038/s44319-025-00473-x (PMC12238514; doi:10.1038/s44319-025-00473-x)
Supplement: Supplementary file 5 — Source data Fig. 3 [file 44319_2025_473_MOESM5_ESM.zip › Figure 3/3E/EMBOR-2024-60209V1-T-SourceDataForFigureFigure3E.xlsx]

## Sheet: Sheet1
genotype	inj	mat neutr	immat neutr	eos	B-cells	T-cells	cDC	immat mono	mat mono	mac
WT	CD3	0.665527	1.66204	-0.876404	1.52012	2	0.71607	-0.848967	5.89381	-0.551724
WT	CD3	0.602051	1.55912	0.720284	1.55854	15.6667	0.698874	2.25596	10.0088	7.64655
WT	CD3	0.957031	2.3562	0.166765	1.57134	5.44444	1.06796	-0.283784	-0.318584	6.85345
HOM	CD3	0.91458	2.18132	4.29939	1.76234	10	0.910439	7.27231	9.23967	18.5539
HOM	CD3	1.12358	2.12371	1.39066	1.96546	14.24	0.690505	9.85188	3.57851	7.93326
HOM	CD3	1.35657	2.42491	5.06703	2.03127	13.44	1.04447	17.9582	4.72727	26.6296
HOM	CD3	0.99364	2.04142	2.56322	1.68346	19.52	0.76918	2.95177	4.65289	17.3971
fold change		1.47949	1.1795	938.526	1.20041	1.85625	1.03143	25.3965	1.06832	3.79154
significance, T-test		0.059481	0.20827	0.0256694	0.0249622	0.17271	0.856568	0.0622259	0.907972	0.0493964
1-way ANOVA, p adj		0.214836	0.676212	0.0457061	0.518056	0.436352	0.936086	0.100328	0.926297	0.168363
