# Supplementary material for: Inflammation and IL-4 regulate Parkinson’s and Crohn’s disease associated kinase LRRK2
Source: EMBO Rep. 2025 May 20;26(13):3327–56. doi: 10.1038/s44319-025-00473-x (PMC12238514; doi:10.1038/s44319-025-00473-x)
Supplement: Supplementary file 6 — Source data Fig. 4 [file 44319_2025_473_MOESM6_ESM.zip]

Archive with 25 entries (17 files):
- Figure 4/
- Figure 4/.DS_Store
- Figure 4/4A/
- Figure 4/4A/EMBOR-2024-60209V1-T-SourceDataForFigureFigure4A.xlsx
- Figure 4/4B/
- Figure 4/4B/EMBOR-2024-60209V1-T-SourceDataForFigureFigure4B.xlsx
- Figure 4/4C/
- Figure 4/4C/.DS_Store
- Figure 4/4C/EMBOR-2024-60209V1-T-SourceDataForFigureFigure4C.xlsx
- Figure 4/4C/EMBOR-2024-60209V1-T-SourceDataForFigureFigure_fcs files/
- Figure 4/4C/EMBOR-2024-60209V1-T-SourceDataForFigureFigure_fcs files/File_annotation.xlsx
- Figure 4/4C/EMBOR-2024-60209V1-T-SourceDataForFigureFigure_fcs files/ivB-cells_purity_181023-CD3_CD28-B1_Unmixed.fcs
- Figure 4/4C/EMBOR-2024-60209V1-T-SourceDataForFigureFigure_fcs files/ivB-cells_purity_181023-CD3_CD28-B2_Unmixed.fcs
- Figure 4/4C/EMBOR-2024-60209V1-T-SourceDataForFigureFigure_fcs files/ivB-cells_purity_181023-CD3_CD28-B3_Unmixed.fcs
- Figure 4/4C/EMBOR-2024-60209V1-T-SourceDataForFigureFigure_fcs files/ivB-cells_purity_181023-IL7-B1_Unmixed.fcs
- Figure 4/4C/EMBOR-2024-60209V1-T-SourceDataForFigureFigure_fcs files/ivB-cells_purity_181023-IL7-B2_Unmixed.fcs
- Figure 4/4C/EMBOR-2024-60209V1-T-SourceDataForFigureFigure_fcs files/ivB-cells_purity_181023-IL7-B3_Unmixed.fcs
- Figure 4/4D/
- Figure 4/4D/.DS_Store
- Figure 4/4D/EMBOR-2024-60209V1-T-SourceDataForFigureFigure4D.xlsx
- Figure 4/4F/
- Figure 4/4F/.DS_Store
- Figure 4/4F/EMBOR-2024-60209V1-T-SourceDataForFigureFigure4F.xls
- Figure 4/4G/
- Figure 4/4G/EMBOR-2024-60209V1-T-SourceDataForFigureFigure4G.xls
