# Supplementary material for: Inflammation and IL-4 regulate Parkinson’s and Crohn’s disease associated kinase LRRK2
Source: EMBO Rep. 2025 May 20;26(13):3327–56. doi: 10.1038/s44319-025-00473-x (PMC12238514; doi:10.1038/s44319-025-00473-x)
Supplement: Supplementary file 6 — Source data Fig. 4 [file 44319_2025_473_MOESM6_ESM.zip › Figure 4/4A/EMBOR-2024-60209V1-T-SourceDataForFigureFigure4A.xlsx]

## Sheet: Sheet1
spleen	cond	B-cells
4	CD3/CD28	1371
4	cntr	691
5	CD3/CD28	1271
5	cntr	545
6	CD3/CD28	1284
6	cntr	718
