# Supplementary material for: Inflammation and IL-4 regulate Parkinson’s and Crohn’s disease associated kinase LRRK2
Source: EMBO Rep. 2025 May 20;26(13):3327–56. doi: 10.1038/s44319-025-00473-x (PMC12238514; doi:10.1038/s44319-025-00473-x)
Supplement: Supplementary file 6 — Source data Fig. 4 [file 44319_2025_473_MOESM6_ESM.zip › Figure 4/4B/EMBOR-2024-60209V1-T-SourceDataForFigureFigure4B.xlsx]

## Sheet: Sheet0
sample	genotype	treat	B-cells
2	hom	cntr	1598
4	hom	cntr	1680
6	hom	cntr	1494
2	hom	CD3/CD28	2599
4	hom	CD3/CD28	2576
6	hom	CD3/CD28	2484
