# Supplementary material for: Inflammation and IL-4 regulate Parkinson’s and Crohn’s disease associated kinase LRRK2
Source: EMBO Rep. 2025 May 20;26(13):3327–56. doi: 10.1038/s44319-025-00473-x (PMC12238514; doi:10.1038/s44319-025-00473-x)
Supplement: Supplementary file 6 — Source data Fig. 4 [file 44319_2025_473_MOESM6_ESM.zip › Figure 4/4C/EMBOR-2024-60209V1-T-SourceDataForFigureFigure4C.xlsx]

## Sheet: Sheet0
Mouse	Treat	MHCII	CD69
1	CD3/CD28	124657	30222
2	CD3/CD28	119271	31429
3	CD3/CD28	111785	29680
1	cntr	47183	1550
2	cntr	48639	1499
3	cntr	49440	1493
