# Supplementary material for: Inflammation and IL-4 regulate Parkinson’s and Crohn’s disease associated kinase LRRK2
Source: EMBO Rep. 2025 May 20;26(13):3327–56. doi: 10.1038/s44319-025-00473-x (PMC12238514; doi:10.1038/s44319-025-00473-x)
Supplement: Supplementary file 6 — Source data Fig. 4 [file 44319_2025_473_MOESM6_ESM.zip › Figure 4/4C/EMBOR-2024-60209V1-T-SourceDataForFigureFigure_fcs files/File_annotation.xlsx]

## Sheet: Sheet0
fcs file	Mouse	Treat
ivB-cells_purity_181023-CD3_CD28-B1_Unmixed.fcs	1	CD3/CD28
ivB-cells_purity_181023-CD3_CD28-B2_Unmixed.fcs	2	CD3/CD28
ivB-cells_purity_181023-CD3_CD28-B3_Unmixed.fcs	3	CD3/CD28
ivB-cells_purity_181023-IL7-B1_Unmixed.fcs	1	cntr
ivB-cells_purity_181023-IL7-B2_Unmixed.fcs	2	cntr
ivB-cells_purity_181023-IL7-B3_Unmixed.fcs	3	cntr
