# Supplementary material for: Inflammation and IL-4 regulate Parkinson’s and Crohn’s disease associated kinase LRRK2
Source: EMBO Rep. 2025 May 20;26(13):3327–56. doi: 10.1038/s44319-025-00473-x (PMC12238514; doi:10.1038/s44319-025-00473-x)
Supplement: Supplementary file 6 — Source data Fig. 4 [file 44319_2025_473_MOESM6_ESM.zip › Figure 4/4D/EMBOR-2024-60209V1-T-SourceDataForFigureFigure4D.xlsx]

## Sheet: FoldChanges_mLrrrk2
mouse	Treat	fold change_mLrrk2 relative to contr
1	CD3/CD28	2.64252
1	contr	0.919208
2	CD3/CD28	3.17547
2	contr	0.910709
3	CD3/CD28	3.27878
3	contr	1.19456
