# Supplementary material for: Inflammation and IL-4 regulate Parkinson’s and Crohn’s disease associated kinase LRRK2
Source: EMBO Rep. 2025 May 20;26(13):3327–56. doi: 10.1038/s44319-025-00473-x (PMC12238514; doi:10.1038/s44319-025-00473-x)
Supplement: Supplementary file 6 — Source data Fig. 4 [file 44319_2025_473_MOESM6_ESM.zip › Figure 4/4F/EMBOR-2024-60209V1-T-SourceDataForFigureFigure4F.xls]

## Sheet: Sheet0
treat	genotype	MHCII	CD69
CD3/CD28 cond.med	wt	35668	809
CD3/CD28 cond.med	hom	33263	926
CD3/CD28 cond.med	hom	33822	974
CD3/CD28 cond.med	wt	31480	921
CD3/CD28 cond.med	hom	29836	845
CD3/CD28 cond.med	hom	37746	1059
CD3/CD28 cond.med	wt	45466	1316
CD3/CD28 cond.med	wt	43364	1220
cntr	wt	7532	235
cntr	hom	10483	325
cntr	hom	8000	233
cntr	wt	9598	256
cntr	hom	9408	259
cntr	hom	7984	244
cntr	wt	9771	305
cntr	wt	12394	337
