# Supplementary material for: Inflammation and IL-4 regulate Parkinson’s and Crohn’s disease associated kinase LRRK2
Source: EMBO Rep. 2025 May 20;26(13):3327–56. doi: 10.1038/s44319-025-00473-x (PMC12238514; doi:10.1038/s44319-025-00473-x)
Supplement: Supplementary file 6 — Source data Fig. 4 [file 44319_2025_473_MOESM6_ESM.zip › Figure 4/4G/EMBOR-2024-60209V1-T-SourceDataForFigureFigure4G.xls]

## Sheet: Sheet0
treat	genotype	EGFP-LRRK2 above WT
CD3/CD28 cond.med	hom	4040.25
CD3/CD28 cond.med	hom	3760.25
CD3/CD28 cond.med	hom	3604.25
CD3/CD28 cond.med	hom	4046.25
cntr	hom	1837.25
cntr	hom	1851
cntr	hom	1834
cntr	hom	1970
