# Supplementary material for: Inflammation and IL-4 regulate Parkinson’s and Crohn’s disease associated kinase LRRK2
Source: EMBO Rep. 2025 May 20;26(13):3327–56. doi: 10.1038/s44319-025-00473-x (PMC12238514; doi:10.1038/s44319-025-00473-x)
Supplement: Supplementary file 7 — Source data Fig. 5 [file 44319_2025_473_MOESM7_ESM.zip]

Archive with 30 entries (21 files):
- Figure 5/
- Figure 5/.DS_Store
- Figure 5/5A/
- Figure 5/5A/.DS_Store
- Figure 5/5A/EMBOR-2024-60209V1-T-SourceDataForFigureFigure5A.xlsx
- Figure 5/5B/
- Figure 5/5B/.DS_Store
- Figure 5/5B/EMBOR-2024-60209V1-T-SourceDataForFigureFigure5B.xlsx
- Figure 5/5C/
- Figure 5/5C/.DS_Store
- Figure 5/5C/EMBOR-2024-60209V1-T-SourceDataForFigureFigure5C.xlsx
- Figure 5/5D/
- Figure 5/5D/EMBOR-2024-60209V1-T-SourceDataForFigureFigure5D.xlsx
- Figure 5/5E/
- Figure 5/5E/EMBOR-2024-60209V1-T-SourceDataForFigureFigure5E.xlsx
- Figure 5/5F/
- Figure 5/5F/EMBOR-2024-60209V1-T-SourceDataForFigureFigure5F_LeftPanel.xlsx
- Figure 5/5F/EMBOR-2024-60209V1-T-SourceDataForFigureFigure5F_RightPanel.xlsx
- Figure 5/5G/
- Figure 5/5G/EMBOR-2024-60209V1-T-SourceDataForFigureFigure5G_BlotQuantifications.xlsx
- Figure 5/5G/EMBOR-2024-60209V1-T-SourceDataForFigureFigure5G_Blots.pptx
- Figure 5/5H/
- Figure 5/5H/0_EGFP-LRRK2_B2cntr1.tiff
- Figure 5/5H/1_EGFP-LRRK2_B2cntr2.tiff
- Figure 5/5H/2_EGFP-LRRK2_B2_IL4_1.tiff
- Figure 5/5H/3_EGFP-LRRK2_B2_IL4_2.tiff
- Figure 5/5H/4_WT_B1cntr.tiff
- Figure 5/5H/5_WT_B1_IL4.tiff
- Figure 5/5H/6_WT_T-PMT_B1cntr.tiff
- Figure 5/5H/7_WT_T-PMT_B1_IL4.tiff
