# Supplementary material for: Inflammation and IL-4 regulate Parkinson’s and Crohn’s disease associated kinase LRRK2
Source: EMBO Rep. 2025 May 20;26(13):3327–56. doi: 10.1038/s44319-025-00473-x (PMC12238514; doi:10.1038/s44319-025-00473-x)
Supplement: Supplementary file 7 — Source data Fig. 5 [file 44319_2025_473_MOESM7_ESM.zip › Figure 5/5A/EMBOR-2024-60209V1-T-SourceDataForFigureFigure5A.xlsx]

## Sheet: EGFP-LRRK2 above WT_ab
genotype	cond media	treat	mouse	EGFP-LRRK2 gMFI above WT
hom	cntr	no	B1	1709
hom	cntr	no	B3	1677
hom	cntr	no	B4	1841
hom	CD3/CD28	no	B1	4098
hom	CD3/CD28	no	B3	3546
hom	CD3/CD28	no	B4	4159
hom	CD3/CD28	anti-IFNg	B1	4272.5
hom	CD3/CD28	anti-IFNg	B3	3508.5
hom	CD3/CD28	anti-IFNg	B4	4118.5
hom	CD3/CD28	anti-TNF	B1	4497
hom	CD3/CD28	anti-TNF	B3	3712
hom	CD3/CD28	anti-TNF	B4	4386
hom	CD3/CD28	anti-IL-4	B1	2968
hom	CD3/CD28	anti-IL-4	B3	2641
hom	CD3/CD28	anti-IL-4	B4	2917
hom	CD3/CD28	anti-IL-17A	B1	4146
hom	CD3/CD28	anti-IL-17A	B3	3562
hom	CD3/CD28	anti-IL-17A	B4	4238
