# Supplementary material for: Inflammation and IL-4 regulate Parkinson’s and Crohn’s disease associated kinase LRRK2
Source: EMBO Rep. 2025 May 20;26(13):3327–56. doi: 10.1038/s44319-025-00473-x (PMC12238514; doi:10.1038/s44319-025-00473-x)
Supplement: Supplementary file 7 — Source data Fig. 5 [file 44319_2025_473_MOESM7_ESM.zip › Figure 5/5B/EMBOR-2024-60209V1-T-SourceDataForFigureFigure5B.xlsx]

## Sheet: EGFP-LRRK2 above WT_cytokines
genotype	treat	mouse	EGFP-LRRK2 above WT
hom	no	B1	1708.5
hom	no	B3	1617.5
hom	no	B4	1781.5
hom	IFNg	B1	2627.5
hom	IFNg	B3	2485.5
hom	IFNg	B4	2687.5
hom	TNF	B1	1883
hom	TNF	B3	1863
hom	TNF	B4	2059
hom	IL-4	B1	5287.5
hom	IL-4	B3	4879.5
hom	IL-4	B4	5520.5
