# Supplementary material for: Inflammation and IL-4 regulate Parkinson’s and Crohn’s disease associated kinase LRRK2
Source: EMBO Rep. 2025 May 20;26(13):3327–56. doi: 10.1038/s44319-025-00473-x (PMC12238514; doi:10.1038/s44319-025-00473-x)
Supplement: Supplementary file 7 — Source data Fig. 5 [file 44319_2025_473_MOESM7_ESM.zip › Figure 5/5C/EMBOR-2024-60209V1-T-SourceDataForFigureFigure5C.xlsx]

## Sheet: LRRK2 activity
mouse	treatment	LRRK2_act
1	no	383
2	no	547
3	no	459
1	IFNg	836
2	IFNg	959
3	IFNg	742
1	TNF	611
2	TNF	622
3	TNF	700
1	IL4	1587
2	IL4	1885
3	IL4	2130
