# Supplementary material for: Inflammation and IL-4 regulate Parkinson’s and Crohn’s disease associated kinase LRRK2
Source: EMBO Rep. 2025 May 20;26(13):3327–56. doi: 10.1038/s44319-025-00473-x (PMC12238514; doi:10.1038/s44319-025-00473-x)
Supplement: Supplementary file 7 — Source data Fig. 5 [file 44319_2025_473_MOESM7_ESM.zip › Figure 5/5D/EMBOR-2024-60209V1-T-SourceDataForFigureFigure5D.xlsx]

## Sheet: FoldChanges_B-IL4_Lrrk2_140324
Sample	fold change_mLrrk2 relative to cntr
	cntr	IL4
1	1.11431	1.63681
2	0.897713	1.38673
3	1.08894	1.31607
4	0.918019	1.98348
