# Supplementary material for: Inflammation and IL-4 regulate Parkinson’s and Crohn’s disease associated kinase LRRK2
Source: EMBO Rep. 2025 May 20;26(13):3327–56. doi: 10.1038/s44319-025-00473-x (PMC12238514; doi:10.1038/s44319-025-00473-x)
Supplement: Supplementary file 7 — Source data Fig. 5 [file 44319_2025_473_MOESM7_ESM.zip › Figure 5/5E/EMBOR-2024-60209V1-T-SourceDataForFigureFigure5E.xlsx]

## Sheet: Sheet1
ProteinAccessions	Genes	ProteinDescriptions	ProteinNames	Naive BR1.raw.PG.Quantity	Naive BR2.raw.PG.Quantity	Naive BR3.raw.PG.Quantity	IL4 alone BR1.raw.PG.Quantity	IL4 alone BR2.raw.PG.Quantity	IL4 alone BR3.raw.PG.Quantity	IL4 alone BR4.raw.PG.Quantity	PG.MolecularWeight	IL4 alone BR1.raw.PG.NrOfStrippedSequencesUsedForQuantification	IL4 alone BR2.raw.PG.NrOfStrippedSequencesUsedForQuantification	IL4 alone BR3.raw.PG.NrOfStrippedSequencesUsedForQuantification	IL4 alone BR4.raw.PG.NrOfStrippedSequencesUsedForQuantification	Naive BR1.raw.PG.NrOfStrippedSequencesUsedForQuantification	Naive BR2.raw.PG.NrOfStrippedSequencesUsedForQuantification	Naive BR3.raw.PG.NrOfStrippedSequencesUsedForQuantification	Copy number Naive BR1	Copy number Naive BR2	Copy number Naive BR3	Copy number IL4 alone BR1	Copy number IL4 alone BR2	Copy number IL4 alone BR3	Copy number IL4 alone BR4
Q5S006	Lrrk2	Leucine-rich repeat serine/threonine-protein kinase 2	LRRK2_MOUSE	22163000	22631800	28926100	48115600	23627000	55090400	52168300	284732	79	81	83	81	86	83	88	3165.76	3239.54	3684.4	7412.77	4804.34	8654.88	7916.12
