# Supplementary material for: Inflammation and IL-4 regulate Parkinson’s and Crohn’s disease associated kinase LRRK2
Source: EMBO Rep. 2025 May 20;26(13):3327–56. doi: 10.1038/s44319-025-00473-x (PMC12238514; doi:10.1038/s44319-025-00473-x)
Supplement: Supplementary file 7 — Source data Fig. 5 [file 44319_2025_473_MOESM7_ESM.zip › Figure 5/5F/EMBOR-2024-60209V1-T-SourceDataForFigureFigure5F_LeftPanel.xlsx]

## Sheet: Sheet0
mouse	genotype	treat	FoB	T1	T2	paired T-test	FoB	T1	T2
1	wt	cntr	10	3.66	4.97		0.0116335	2.36262e-08	2.2124e-07
2	hom	cntr	10.2	3.19	3.91
3	wt	cntr	12	3.7	5.48
4	hom	cntr	10.5	3.7	4.9
5	wt	cntr	9.34	3.81	4.62
6	hom	cntr	13.4	3.15	4.45
7	wt	cntr	11.7	3.26	4.61
8	hom	cntr	11	2.97	3.21
1	wt	IL4	4.18	1.11	21.3
2	hom	IL4	2.06	1.01	22.1
3	wt	IL4	5.4	1.26	20.1
4	hom	IL4	5.25	1.6	17.5
5	wt	IL4	4.32	1	21.5
6	hom	IL4	12.6	0.72	17.8
7	wt	IL4	9.25	0.6	19.2
8	hom	IL4	13	0.79	15.4
