# Supplementary material for: Inflammation and IL-4 regulate Parkinson’s and Crohn’s disease associated kinase LRRK2
Source: EMBO Rep. 2025 May 20;26(13):3327–56. doi: 10.1038/s44319-025-00473-x (PMC12238514; doi:10.1038/s44319-025-00473-x)
Supplement: Supplementary file 7 — Source data Fig. 5 [file 44319_2025_473_MOESM7_ESM.zip › Figure 5/5F/EMBOR-2024-60209V1-T-SourceDataForFigureFigure5F_RightPanel.xlsx]

## Sheet: EGFP-LRRK2_B-subsets_IL4_130324
mouse	genotype	treat	variable	EGFP-LRRK2 gMFI above WT		paired T-test	unpaired T-test
2	hom	cntr	FoB	1111.62		0.0108536	0.00160375
4	hom	cntr	FoB	1157.62
6	hom	cntr	FoB	1398.62
8	hom	cntr	FoB	1086.62
2	hom	IL4	FoB	2368
4	hom	IL4	FoB	4079
6	hom	IL4	FoB	4119
8	hom	IL4	FoB	4407
2	hom	cntr	T1	614.75		0.000930713	5.42196E-06
4	hom	cntr	T1	621.75
6	hom	cntr	T1	667.75
8	hom	cntr	T1	639.75
2	hom	IL4	T1	1638
4	hom	IL4	T1	1769
6	hom	IL4	T1	1455
8	hom	IL4	T1	1653
2	hom	cntr	T2	1936.35		0.0001	1.71828E-07
4	hom	cntr	T2	1866.35
6	hom	cntr	T2	1789.35
8	hom	cntr	T2	1936.35
2	hom	IL4	T2	5056.75
4	hom	IL4	T2	5133.75
6	hom	IL4	T2	4673.75
8	hom	IL4	T2	4808.75
