# Supplementary material for: Inflammation and IL-4 regulate Parkinson’s and Crohn’s disease associated kinase LRRK2
Source: EMBO Rep. 2025 May 20;26(13):3327–56. doi: 10.1038/s44319-025-00473-x (PMC12238514; doi:10.1038/s44319-025-00473-x)
Supplement: Supplementary file 7 — Source data Fig. 5 [file 44319_2025_473_MOESM7_ESM.zip › Figure 5/5G/EMBOR-2024-60209V1-T-SourceDataForFigureFigure5G_BlotQuantifications.xlsx]

## Sheet: Sheet1
protein	treat	value	paired_ttest	ttest
totLRRK2	cntr	0.0233299	0.00302146	0.00604292
totLRRK2	cntr	0.0337672
totLRRK2	cntr	0.00569901
totLRRK2	IL4	0.0897913
totLRRK2	IL4	0.0716378
totLRRK2	IL4	0.0687716
pL2_to_totL2	cntr	0.876611	0.220527	0.441054
pL2_to_totL2	cntr	0.935391
pL2_to_totL2	cntr	1.22633
pL2_to_totL2	IL4	0.901573
pL2_to_totL2	IL4	0.935448
pL2_to_totL2	IL4	0.923043
pR10_to_totR10	cntr	0.0762162	0.0122065	0.024413
pR10_to_totR10	cntr	0.0825658
pR10_to_totR10	cntr	0.0523228
pR10_to_totR10	IL4	0.154533
pR10_to_totR10	IL4	0.161616
pR10_to_totR10	IL4	0.105431
pSTAT6	cntr	0.000690049	0.000120366	0.000240732
pSTAT6	cntr	0.000549906
pSTAT6	cntr	0.00058435
pSTAT6	IL4	0.116801
pSTAT6	IL4	0.0939171
pSTAT6	IL4	0.123281
